# Supplementary material for: Genome-wide expression profiling of aquaporin genes confer responses to abiotic and biotic stresses in Brassica rapa
Source: BMC Plant Biol. 2017 Jan 25;17:23. doi: 10.1186/s12870-017-0979-5 (PMC5264328; doi:10.1186/s12870-017-0979-5)
Supplement: Additional file 4: Table S3. — Pair-wise sequences similarity (%) of aquaporin proteins in B. rapa. (XLSX 32 kb) [file 12870_2017_979_MOESM4_ESM.xlsx]

## Sheet: Sheet1
			Table S3. Pairwise sequences similarity (%) of aquaporin proteins in B. rapa
		Seq->	BrSIP1;1a	BrSIP1;1b	BrSIP1;2	BrSIP2;1a	BrSIP2;1b	BrSIP2;1c	BrPIP1;1a	BrPIP1;1b	BrPIP1;2a	BrPIP1;2b	BrPIP1;3a	BrPIP1;3b	BrPIP1;4	BrPIP1;5	BrPIP2;1	BrPIP2;2a	BrPIP2;2b	BrPIP2;3a	BrPIP2;3b	BrPIP2;4a	BrPIP2;4b	BrPIP2;4c	BrPIP2;5a	BrPIP2;5b	BrPIP2;6	BrPIP2;7a	BrPIP2;7b	BrPIP2;7c	BrTIP1;1	BrTIP1;2a	BrTIP1;2b	BrTIP1;3	BrTIP2;1a	BrTIP2;1b	BrTIP2;1c	BrTIP2;2	BrTIP2;3a	BrTIP2;3b	BrTIP3;1a	BrTIP3;1b	BrTIP3;2a	BrTIP3;2b	BrTIP4;1	BrTIP5;1	BrNIP1;2a	BrNIP1;2b	BrNIP2;1a
		BrSIP1;1a	100
		BrSIP1;1b	90.795	100
		BrSIP1;2	72.1399	75.6904	100
		BrSIP2;1a	26.1603	25.7384	24.4726	100
		BrSIP2;1b	25.6303	25.2101	25.2101	91.1392	100
		BrSIP2;1c	24.359	24.359	22.6496	80.7692	80.7692	100
		BrPIP1;1a	17.7165	18.8285	16.8724	14.346	13.4454	13.6752	100
		BrPIP1;1b	17.3228	18.41	18.107	14.346	13.8655	13.2479	97.2028	100
		BrPIP1;2a	17.3228	18.41	18.107	16.4557	15.5462	15.812	84.6429	85.3571	100
		BrPIP1;2b	17.7165	18.41	18.5185	15.1899	14.2857	14.1026	95.1049	95.8042	86.7857	100
		BrPIP1;3a	17.3228	17.9916	17.6955	13.5021	13.8655	14.5299	93.7063	94.0559	84.6429	94.0559	100
		BrPIP1;3b	16.9291	17.5732	17.6955	13.5021	13.8655	11.5385	93.3566	93.7063	83.9286	93.007	98.2517	100
		BrPIP1;4	16.5354	18.41	18.107	13.9241	13.8655	14.5299	93.7063	94.0559	84.2857	93.3566	96.5035	96.8531	100
		BrPIP1;5	16.5354	18.41	17.284	13.5021	13.4454	14.1026	88.8112	88.4615	80	89.1608	91.958	91.2587	90.9408	100
		BrPIP2;1	17.7165	17.5732	16.8724	13.5021	13.0252	14.9573	65.035	64.6853	56.0714	64.6853	66.0839	66.0839	66.2021	64.8084	100
		BrPIP2;2a	17.7165	17.9916	16.4609	14.346	13.8655	13.6752	65.7244	65.371	55	65.371	65.7244	66.4311	66.4311	66.4311	90.4594	100
		BrPIP2;2b	13.0252	11.7647	13.0252	10.9705	10.5042	11.9658	60.5042	60.9244	49.5798	60.5042	60.5042	60.9244	61.3445	61.3445	87.8151	96.6387	100
		BrPIP2;3a	18.1102	18.41	16.4609	15.6118	13.0252	13.2479	65.614	65.2632	54.6429	64.5614	64.9123	65.2632	65.614	65.614	91.2281	96.4664	95.7983	100
		BrPIP2;3b	18.1818	17.316	16.4502	14.2857	13.4199	14.7186	68.3983	67.9654	54.9784	68.8312	68.8312	69.2641	69.697	68.3983	91.342	95.671	75.3247	94.8052	100
		BrPIP2;4a	13.3858	17.5732	15.6379	13.9241	13.4454	14.1026	63.9576	63.6042	55.7143	63.9576	65.7244	65.0177	64.6643	66.4311	82.6855	83.7456	80.6723	83.3922	80.9524	100
		BrPIP2;4b	16.5354	17.5732	15.6379	14.346	13.4454	14.1026	64.9123	64.5614	56.0714	64.9123	66.6667	65.9649	65.614	67.0175	84.2105	83.7456	80.2521	83.1579	82.2511	96.1131	100
		BrPIP2;4c	17.3228	18.8285	16.4609	13.5021	13.0252	13.6752	65.3846	65	54.6154	65.7692	67.3077	66.5385	66.1538	67.3077	81.5385	80.7692	69.3277	80.3846	81.8182	91.5385	95.3846	100
		BrPIP2;5a	16.9291	18.41	14.4033	14.346	13.4454	14.1026	63.986	63.986	56.0714	64.3357	66.4336	65.7343	66.0839	66.0839	78.3217	77.3852	75.2101	77.5439	78.355	73.8516	75.0877	73.4615	100
		BrPIP2;5b	16.9291	17.5732	16.0494	14.346	15.5462	15.3846	63.986	63.986	56.0714	64.6853	66.4336	65.7343	66.0839	66.4336	77.6224	77.0318	75.2101	77.8947	77.9221	73.8516	74.386	72.6923	95.1049	100
		BrPIP2;6	13.3858	18.8285	16.4609	13.0802	12.1849	12.3932	63.6364	63.6364	55	63.6364	65.035	64.6853	63.5417	64.8084	75.2613	77.0318	72.6891	75.7895	77.4892	77.0318	76.4912	73.0769	76.2238	75.5245	100
		BrPIP2;7a	17.7165	19.2469	15.6379	13.9241	14.2857	14.5299	66.548	66.548	57.1429	66.9039	69.395	69.7509	70.4626	68.6833	74.7331	73.6655	67.6471	73.3096	75.3247	74.3772	75.4448	74.2308	73.3096	72.9537	72.9537	100
		BrPIP2;7b	18.1102	19.6653	16.0494	12.6582	14.7059	12.3932	66.9039	66.9039	57.5	67.2598	69.7509	70.1068	70.8185	68.3274	76.5125	74.7331	68.4874	74.3772	77.0563	75.4448	76.5125	75.3846	74.3772	74.0214	74.0214	97.5089	100
		BrPIP2;7c	17.7165	19.2469	16.0494	12.2363	13.8655	12.3932	65.4804	65.4804	56.4286	65.8363	69.0391	69.395	69.395	66.9039	76.8683	74.7331	68.4874	74.0214	76.1905	76.1566	77.2242	75.7692	73.6655	72.9537	74.3772	94.6619	96.7972	100
		BrTIP1;1	16.7331	17.9916	16.8724	15.1899	14.7059	15.3846	24.7012	25.498	22.3108	25.0996	24.7012	25.498	25.498	24.7012	27.0916	26.6932	21.8487	27.8884	25.974	26.2948	26.2948	24.3028	26.6932	25.8964	29.0837	26.6932	27.49	27.49	100
		BrTIP1;2a	15.8103	16.318	14.4033	15.1899	14.2857	14.1026	24.9012	25.6917	22.9249	25.6917	26.087	26.087	26.087	25.6917	30.0395	28.8538	24.3697	29.6443	26.8398	29.6443	29.6443	26.087	28.8538	28.0632	30.83	28.0632	28.8538	28.8538	86.8526	100
		BrTIP1;2b	15.0198	16.318	15.2263	14.7679	13.4454	13.6752	26.4822	27.2727	22.9249	26.4822	26.8775	27.2727	27.2727	26.4822	30.83	30.0395	25.6303	31.2253	28.1385	30.0395	30.0395	26.4822	28.4585	28.4585	30.4348	28.8538	30.0395	29.6443	84.4622	92.8854	100
		BrTIP1;3	16.6667	17.1548	15.2263	16.4557	16.3866	13.6752	26.9841	27.381	24.2063	27.381	26.5873	26.5873	27.381	26.5873	28.9683	28.9683	24.3697	28.9683	29.0043	27.7778	27.7778	27.381	27.7778	27.381	30.5556	28.1746	28.9683	28.9683	70.5179	69.8413	68.254	100
		BrTIP2;1a	14.5161	14.6444	16.4609	16.0338	17.2269	13.2479	27.8226	28.2258	25.8065	28.629	29.0323	28.629	28.629	29.0323	31.0484	31.4516	26.4706	31.8548	29.4372	30.6452	30.6452	27.8226	30.6452	31.0484	30.6452	31.8548	31.8548	31.4516	60.4839	60.4839	61.6935	55.6452	100
		BrTIP2;1b	14.8594	15.0628	16.4609	16.0338	16.8067	12.8205	28.5141	28.9157	26.1044	29.7189	29.3173	28.9157	30.1205	29.3173	30.5221	30.9237	25.2101	31.3253	29.4372	30.1205	30.1205	27.7108	30.1205	30.5221	30.1205	32.1285	32.1285	31.7269	61.0442	61.4458	62.6506	56.6265	92.7419	100
		BrTIP2;1c	17.619	18.0952	17.1429	19.0476	19.0476	14.2857	29.0476	29.5238	26.1905	30.4762	30	29.5238	30.9524	29.5238	30.4762	30.9524	24.7619	30.9524	30.4762	31.4286	31.4286	30.4762	29.5238	30	31.4286	31.9048	32.381	32.381	61.4286	62.381	63.8095	59.0476	92.381	93.8095	100
		BrTIP2;2	15.6	14.2259	14.8148	16.4557	15.9664	14.9573	26.4	26.4	24.4	26.8	26.8	26.4	27.6	27.6	28.8	27.6	22.2689	28.4	26.8398	28	28.4	26	28	28.4	29.6	30	30.4	28.4	63.2	62.4	62.4	52.8	73.3871	76.3052	73.8095	100
		BrTIP2;3a	14.3426	14.2259	14.4033	16.0338	16.8067	14.5299	27.0916	27.0916	25.498	27.49	27.8884	27.8884	27.0916	27.49	28.6853	27.49	22.6891	28.2869	27.2727	28.2869	28.6853	26.6932	28.2869	29.0837	31.0757	29.4821	29.8805	29.0837	62.9482	60.9562	60.9562	51.7928	72.9839	73.8956	72.381	89.2	100
		BrTIP2;3b	16.1765	14.7059	14.7059	17.1569	17.1569	15.6863	27.451	27.451	25.9804	28.4314	28.4314	28.4314	28.9216	28.9216	30.8824	29.902	22.549	30.8824	29.902	30.3922	30.8824	29.902	28.9216	29.4118	30.3922	30.8824	31.3725	30.8824	65.1961	65.6863	65.6863	53.9216	71.5686	73.0392	72.549	89.7059	91.1765	100
		BrTIP3;1a	18.1102	17.9916	18.107	13.9241	14.7059	14.1026	26.3158	27.0677	25.9398	26.6917	26.6917	26.6917	27.4436	26.6917	28.1955	28.1955	25.2101	28.1955	28.5714	27.8195	28.5714	27.6923	25.9398	25.9398	28.1955	26.6917	27.0677	26.6917	57.3705	56.5217	56.917	56.746	51.2097	50.2008	51.9048	51.6	49.004	53.4314	100
		BrTIP3;1b	18.1102	18.41	17.6955	14.346	14.2857	14.5299	25.283	25.6604	24.5283	25.6604	26.0377	26.4151	26.4151	26.0377	29.0566	28.6792	26.0504	28.6792	29.4372	27.1698	27.1698	26.5385	26.0377	26.4151	27.9245	26.0377	26.4151	26.4151	56.5737	55.7312	56.5217	56.3492	51.6129	51.004	52.8571	50.8	48.6056	51.9608	89.8113	100
		BrTIP3;2a	16.9291	16.7364	15.6379	16.4557	15.5462	14.9573	26.5918	26.5918	24.3446	26.9663	26.5918	26.9663	27.3408	26.2172	27.7154	27.3408	24.7899	27.3408	28.1385	26.5918	26.9663	26.5385	25.8427	26.2172	26.9663	26.9663	27.3408	26.9663	52.1912	52.5692	52.1739	54.3651	50	48.996	50	48.8	47.012	50.9804	81.203	81.1321	100
		BrTIP3;2b	16.5354	16.318	16.4609	16.8776	16.3866	15.3846	25.8427	25.8427	23.221	25.8427	25.8427	26.2172	27.3408	25.0936	26.5918	26.5918	24.7899	26.5918	27.2727	25.4682	26.2172	25	24.7191	25.0936	25.8427	26.2172	26.5918	26.5918	53.3865	53.3597	52.9644	55.1587	50.4032	50.2008	50.9524	50	47.4104	51.9608	81.203	80.7547	94.7566	100
		BrTIP4;1	15.261	14.2259	16.0494	14.346	15.1261	14.5299	23.2932	25.7028	23.2932	26.1044	25.3012	26.1044	26.506	23.6948	26.9076	26.9076	20.5882	26.9076	27.2727	26.1044	26.1044	25.3012	23.6948	24.498	23.6948	26.9076	28.1124	27.7108	50.2008	48.5944	48.5944	46.1847	50	50.6024	51.4286	50.6024	48.5944	51.4706	48.996	48.5944	46.1847	46.988	100
		BrTIP5;1	13.7795	15.8996	16.4609	16.0338	15.5462	15.812	25.4902	25.098	23.5294	24.7059	25.098	24.3137	24.7059	24.3137	24.7059	25.8824	21.0084	25.4902	25.974	25.4902	25.098	24.7059	23.9216	23.9216	25.8824	25.098	25.4902	25.098	40.6375	37.9447	37.9447	38.0952	41.129	40.5622	41.9048	42.8	39.4422	40.1961	35.6863	36.4706	35.2941	34.902	34.9398	100
		BrNIP1;2a	14.9606	15.8996	15.2263	12.6582	13.0252	14.5299	18.5315	18.1818	19.6429	18.1818	18.8811	18.8811	21.1806	19.8606	17.4216	18.3746	16.3866	18.2456	19.9134	19.0813	19.6491	20.7692	18.5315	17.8322	18.75	20.9964	20.9964	20.6406	23.9044	24.5059	23.3202	22.2222	27.0161	26.1044	28.5714	26	26.2948	28.4314	22.5564	23.3962	23.5955	22.8464	25.3012	21.5686	100
		BrNIP1;2b	14.9606	17.1548	15.2263	12.6582	13.0252	14.5299	19.2308	18.8811	19.2857	18.5315	19.5804	20.2797	20.4861	18.8153	17.77	17.6678	15.9664	17.8947	19.9134	19.4346	19.6491	21.1538	19.2308	18.5315	18.75	20.6406	20.6406	20.2847	23.506	24.5059	23.7154	22.619	27.4194	26.9076	28.5714	26.4	26.6932	28.4314	22.5564	23.7736	23.5955	22.8464	25.7028	23.5294	92.9293	100
		BrNIP2;1a	14.9606	13.3891	13.9918	13.5021	13.4454	13.2479	18.1818	18.5315	17.1429	17.8322	18.5315	18.1818	18.8153	18.4669	17.77	16.2544	15.5462	16.4912	18.1818	18.7279	18.2456	19.2308	18.8811	18.5315	17.77	19.573	19.9288	19.9288	21.1155	22.1344	20.5534	19.8413	24.5968	23.6948	26.6667	24	24.3028	26.9608	21.4286	21.8868	20.2247	22.0974	25.3012	16.8627	54.7038	56.7944	100
		BrNIP2;1b	14.1732	13.8075	13.5802	13.0802	14.7059	13.6752	18.8811	18.8811	17.8571	19.2308	19.5804	19.2308	19.5804	18.1818	18.1818	16.9611	16.3866	17.193	19.0476	19.4346	18.5965	20	18.1818	19.2308	17.8322	20.2847	20.2847	20.2847	20.7171	22.5296	21.7391	19.8413	25.4032	24.498	27.1429	24	24.7012	27.9412	21.8045	21.8868	20.9738	22.4719	25.3012	20	56.2937	57.3427	94.7552
		BrNIP3;1a	14.5669	14.6444	14.4033	13.9241	16.8067	14.5299	19.2308	18.8811	19.2857	19.2308	19.5804	19.9301	19.4444	18.8153	18.4669	18.0212	15.5462	18.2456	20.3463	20.1413	19.6491	22.6923	18.5315	18.1818	19.0972	21.7082	22.0641	22.0641	20.7171	23.3202	23.7154	23.4127	28.2258	26.9076	29.0476	26	27.8884	27.9412	24.812	25.283	26.2172	25.4682	26.1044	20.7843	49.8316	50	45.2962
		BrNIP3;1b	14.9606	15.8996	15.2263	13.9241	14.2857	12.8205	19.9301	19.5804	20	19.5804	19.9301	20.6294	19.7917	19.8606	19.1638	19.0813	16.8067	19.6491	22.0779	20.1413	20	22.3077	19.2308	19.5804	19.4444	20.6406	20.9964	21.7082	21.9124	23.3202	22.9249	23.4127	27.0161	25.3012	28.0952	23.6	25.498	26.4706	23.6842	23.3962	25.4682	26.2172	26.9076	21.1765	46.4646	46.9799	43.2056
		BrNIP4;1	14.1732	14.6444	14.4033	15.1899	15.5462	16.2393	18.1159	17.3913	17.029	18.1159	17.3913	17.7536	18.4783	17.029	18.1159	18.4783	16.3866	18.1159	19.0476	18.4783	18.8406	19.6154	18.1159	18.4783	17.7536	19.9275	20.2899	18.8406	24.7012	24.1107	24.5059	25	25.8065	25.3012	28.0952	26.4	27.49	28.9216	23.3083	24.9057	22.8464	23.5955	27.3092	20.7843	50.7246	50.7246	36.5942
		BrNIP4;2a	13.7795	14.2259	13.1687	15.6118	15.1261	15.3846	18.7279	18.7279	18.2143	18.7279	18.3746	19.0813	18.7279	18.7279	19.4346	20.1413	18.9076	19.788	21.645	20.1413	20.1413	21.1538	20.1413	19.788	18.0212	19.2171	18.1495	17.4377	27.49	26.087	25.6917	23.4127	27.4194	26.9076	29.5238	26.8	29.0837	30.3922	23.6842	25.283	22.8464	23.97	27.3092	20.7843	49.1166	49.47	38.1625
		BrNIP4;2b	15.736	15.736	13.7056	15.2284	14.7208	13.198	20.3046	19.2893	20.3046	20.3046	18.7817	19.2893	20.3046	18.7817	19.2893	19.797	13.7056	19.797	19.797	20.8122	20.8122	20.8122	19.797	20.3046	18.7817	21.8274	21.8274	21.3198	27.4112	26.3959	26.9036	29.4416	29.4416	28.934	29.9492	29.4416	30.4569	28.4264	28.934	30.9645	28.4264	28.934	28.4264	23.3503	57.868	57.868	41.1168
		BrNIP4;2c	13.4146	14.6341	15.2439	16.4634	16.4634	15.2439	21.9512	20.7317	21.3415	21.9512	20.122	20.7317	20.122	20.7317	21.3415	21.9512	18.2927	21.9512	21.9512	22.561	23.1707	23.1707	21.9512	22.561	20.122	23.1707	23.1707	22.561	27.439	26.2195	26.8293	29.2683	29.878	29.2683	30.4878	29.2683	30.4878	28.6585	29.878	32.3171	28.0488	28.6585	30.4878	23.1707	51.8293	51.8293	38.4146
		BrNIP5;1a	14.1732	15.0628	13.9918	13.0802	13.4454	14.1026	16.4336	17.1329	17.8571	17.8322	17.1329	18.1818	17.0139	17.0732	14.9826	18.0212	15.1261	18.5965	19.0476	16.9611	16.8421	17.3077	18.1818	16.0839	15.2778	17.4377	17.4377	16.726	22.3108	22.9249	22.5296	21.8254	27.0161	27.3092	30.4762	25.2	25.498	27.9412	19.5489	20.7547	20.9738	20.9738	26.9076	20.7843	36.7003	36.9128	34.4948
		BrNIP5;1b	14.5669	15.8996	14.4033	13.0802	12.605	12.8205	16.7832	16.7832	17.8571	18.5315	16.7832	17.1329	17.0139	17.4216	13.5889	17.3145	17.6471	17.5439	18.6147	16.6078	16.4912	15.7692	18.1818	16.7832	16.3194	17.0819	19.9288	17.4377	22.7092	23.3202	23.3202	23.4127	25.8065	25.7028	28.5714	23.2	24.3028	25.9804	19.1729	19.2453	21.3483	21.3483	26.506	20	36.3636	36.5772	33.101
		BrNIP6;1a	14.5669	15.8996	14.4033	16.8776	15.1261	13.6752	18.1818	18.1818	18.9286	18.1818	19.2308	18.8811	18.0556	18.4669	18.4669	18.3746	20.1681	17.5439	19.0476	16.9611	17.5439	18.4615	18.8811	18.5315	17.7083	20.9964	21.3523	22.0641	24.3028	24.9012	24.9012	22.619	27.8226	25.7028	28.5714	24.4	26.6932	25.9804	21.0526	21.5094	20.2247	20.9738	25.7028	19.6078	38.3838	38.255	33.7979
		BrNIP6;1b	15.748	16.7364	15.6379	14.7679	14.2857	14.5299	18.8811	18.5315	18.5714	18.5315	18.8811	18.8811	18.4028	18.1185	17.77	16.9611	19.7479	16.8421	18.1818	16.9611	17.5439	18.0769	18.5315	18.1818	19.0972	21.3523	21.3523	21.7082	22.7092	23.3202	23.3202	21.8254	27.4194	25.7028	28.5714	24.4	26.2948	24.5098	19.1729	20.7547	19.8502	20.9738	24.498	18.8235	38.7205	38.5906	33.7979
		BrNIP7;1	15.748	16.318	13.9918	13.5021	15.5462	15.812	20.2206	19.8529	19.4853	20.2206	20.2206	20.2206	20.2206	19.4853	19.4853	19.1176	15.9664	19.1176	21.2121	19.8529	19.4853	19.6154	18.3824	18.3824	19.8529	20.5882	20.2206	20.2206	21.5139	21.7391	20.9486	23.4127	26.6129	25.3012	29.0476	25.2	25.0996	27.451	21.0526	20.3774	22.0974	20.9738	25.3012	20	31.6176	31.6176	28.3088
[truncated: 12 more columns]
